# Supplementary material for: Integrative Histology-Genomic Analysis Predicts Hepatocellular Carcinoma Prognosis Using Deep Learning
Source: Genes (Basel). 2022 Sep 30;13(10):1770. doi: 10.3390/genes13101770 (PMC9601633; doi:10.3390/genes13101770)
Supplement: Supplementary file 1 [file genes-13-01770-s001.zip]

Archive with 1 entries (1 files):
- genes-1888547-supplementary.pdf
